# Supplementary material for: DNA Barcode Analysis of Thrips (Thysanoptera) Diversity in Pakistan Reveals Cryptic Species Complexes
Source: PLoS One. 2016 Jan 7;11(1):e0146014. doi: 10.1371/journal.pone.0146014 (PMC4704811; doi:10.1371/journal.pone.0146014)
Supplement: S1 Table — (XLS) [file pone.0146014.s002.xls]

## Sheet: Sheet1
Table S1. BOLD Process IDs and GenBank accessions from this study and from BOLD/GenBank
This study		BOLD/GenBank
Process ID	Accession	Process ID/ Accession
MAIMB460-09	HQ990707	AB262428
MAIMB461-09	HQ990708	AB262429
MAIMB462-09	HQ990709	AB262430
MAIMB463-09	HQ990710	AB262431
MAIMB465-09	HQ990711	AB262432
MAIMB466-09	HQ990712	AB262433
MAIMB467-09	HQ990713	AB262434
MAIMB469-09	HQ990714	AB262435
MAIMB470-09	HQ990715	AB262436
MAIMB471-09	HQ990716	AB262437
MAIMB472-09	HQ990717	AB262438
MAIMB474-09	HQ990718	AB262439
MAIMB475-09	HQ990719	AB262440
MAIMB476-09	HQ990720	AB262441
MAIMB477-09	HQ990721	AB262442
MAIMB478-09	HQ990722	AB262443
MAIMB479-09	HQ990723	AB262444
MAIMB480-09	HQ990724	AB277235
MAIMB481-09	HQ990725	AB277236
MAIMB482-09	HQ990726	AB277237
MAIMB483-09	HQ990727	AB554258
MATHR001-10	HQ991634	AB554259
MATHR002-10	HQ991635	AB554260
MATHR004-10	HQ991636	AB587607
MATHR005-10	HQ991637	AB665089
MATHR007-10	HQ991638	AB665090
MATHR008-10	HQ991639	AB665091
MATHR009-10	HQ991640	AB894102
MATHR010-10	HQ991641	AF378692
MATHR011-10	HQ991642	AF378693
MATHR012-10	HQ991643	AF395332
MATHR013-10	HQ991644	AF395333
MATHR015-10	HQ991645	AF395334
MATHR016-10	HQ991646	AM931998
MATHR017-10	HQ991647	AM932006
MATHR018-10	HQ991648	AM932007
MATHR019-10	HQ991649	AM932008
MATHR021-10	HQ991650	AM932012
MATHR022-10	HQ991651	AM932014
MATHR023-10	HQ991652	AM932015
MATHR024-10	HQ991653	AM932019
MATHR025-10	HQ991654	AM932020
MATHR027-10	HQ991655	AM932043
MATHR028-10	HQ991656	AY196831
MATHR029-10	HQ991657	AY196832
MATHR030-10	HQ991658	AY196833
MATHR031-10	HQ991659	AY196834
MATHR032-10	HQ991660	AY196835
MATHR033-10	HQ991661	AY196836
MATHR034-10	HQ991662	AY196837
MATHR035-10	HQ991663	AY196838
MATHR039-10	HQ991664	AY196839
MATHR040-10	HQ991665	AY196840
MATHR041-10	HQ991666	AY196841
MATHR042-10	HQ991667	AY196842
MATHR043-10	HQ991668	AY196843
MATHR044-10	HQ991669	AY196844
MATHR045-10	HQ991670	AY196845
MATHR046-10	HQ991671	AY196846
MATHR047-10	HQ991672	AY196847
MATHR048-10	HQ991673	AY196848
MATHR061-10	HQ991674	AY196849
MATHR062-10	HQ991675	CNBAN620-13
MATHR064-10	HQ991676	CNGSG2552-15
MATHR065-10	HQ991677	DQ228494
MATHR066-10	HQ991678	EF213755
MATHR067-10	HQ991679	EF213756
MATHR068-10	HQ991680	EF213757
MATHR069-10	HQ991681	EU004545
MATHR070-10	HQ991682	EU004546
MATHR071-10	HQ991683	FN546148
MATHR072-10	HQ991684	FN546149
MATHR073-10	HQ991685	FN546150
MATHR074-10	HQ991686	FN546151
MATHR075-10	HQ991687	FN546152
MATHR076-10	HQ991688	FN546153
MATHR077-10	HQ991689	FN546154
MATHR078-10	HQ991690	FN546155
MATHR079-10	HQ991691	FN546156
MATHR081-10	HQ991692	FN546157
MATHR082-10	HQ991693	FN546158
MATHR084-10	HQ991694	FN546159
MATHR092-10	HQ991695	FN546160
MATHR093-10	HQ991696	FN546161
MATHR094-10	HQ991697	FN546162
MATHR083-10	JF839877	FN546163
MATHR096-10	JF839878	FN546164
MATHR097-10	JF839879	FN546165
MATHR098-10	JF839880	FN546166
MATHR099-10	JF839881	FN546167
MATHR100-10	JF839882	FN546168
MATHR101-10	JF839883	FN546169
MATHR102-10	JF839884	FN546170
MATHR103-10	JF839885	FN546171
MATHR104-10	JF839886	GMGRE2905-13
MATHR105-10	JF839887	GMGRG4019-13
MATHR106-10	JF839888	GMRME096-14
MATHR108-10	JF839889	GU393023
MATHR109-10	JF839890	HM600789
MATHR110-10	JF839891	HM600792
MATHR111-10	JF839892	HM600793
MATHR112-10	JF839893	HM600800
MATHR113-10	JF839894	HQ540400
MATHR114-10	JF839895	HQ540401
MATHR115-10	JF839896	HQ540402
MATHR130-10	JF839897	HQ540403
MATHR131-10	JF839898	HQ930568
MATHR132-10	JF839899	JF429852
MATHR134-10	JF839900	JF429853
MATHR135-10	JF839901	JF429854
MATHR137-10	JF839902	JF429855
MATHR138-10	JF839903	JF429856
MATHR139-10	JF839904	JF429857
MATHR140-10	JF839905	JF429858
MATHR141-10	JF839906	JF429859
MATHR142-10	JF839907	JF429860
MATHR143-10	JF839908	JF429870
MATHR144-10	JF839909	JF719579
MATHR145-10	JF839910	JF840029
MATHR146-10	JF839911	JQ074095
MATHR150-10	JF839912	JQ074103
MATHR151-10	JF839913	JX275861
MATHR152-10	JF839914	JX275862
MATHR153-10	JF839915	JX275863
MATHR154-10	JF839916	JX275864
MATHR155-10	JF839917	JX275865
MATHR158-10	JF839918	JX403008
MATHR159-10	JF839919	JX403009
MATHR160-10	JF839920	JX403010
MATHR161-10	JF839921	JX403011
MATHR162-10	JF839922	JX403012
MATHR163-10	JF839923	JX403013
MATHR164-10	JF839924	JX403014
MATHR165-10	JF839925	JX438744
MATHR166-10	JF839926	JX438747
MATHR168-10	JF839927	JX438748
MATHR170-10	JF839928	JX438749
MATHR171-10	JF839929	JX438750
MATHR172-10	JF839930	JX438751
MATHR173-10	JF839931	JX438752
MATHR174-10	JF839932	JX438763
MATHR175-10	JF839933	KC008070
MATHR176-10	JF839934	KF015428
MATHR177-10	JF839935	KF015429
MATHR178-10	JF839936	KF015430
MATHR179-10	JF839937	KF015431
MATHR180-10	JF839938	KF015432
MATHR181-10	JF839939	KF015433
MATHR182-10	JF839940	KF015434
MATHR184-10	JF839941	KF036290
MATHR185-10	JF839942	KF036291
MATHR186-10	JF839943	KF036292
MATHR187-10	JF839944	KF036293
MATHR188-10	JF839945	KF036294
MATHR189-10	JF839946	KF036295
MATHR372-11	KP871179	KF036296
MATHR460-12	KP871180	KF036297
MATHR274-11	KP871181	KF534480
MATHR091-10	KP871182	KF640664
MATHR475-12	KP871183	KF640665
MATHR200-11	KP871184	KF640666
MATHR342-11	KP871185	KF640667
MATHR286-11	KP871186	KF640668
MATHR315-11	KP871187	KF640669
MATHR365-11	KP871188	KF640670
MATHR244-11	KP871189	KF640671
MATHR422-12	KP871190	KF640672
MATHR396-12	KP871191	KF640673
MAIMB464-09	KP871192	KF640674
MATHR453-12	KP871193	KF640675
MATHR218-11	KP871194	KF640676
MATHR447-12	KP871195	KF640677
MAMTN1016-13	KP871196	KF640678
MATHR224-11	KP871197	KF640679
MATHR333-11	KP871198	KF640680
MATHR299-11	KP871199	KF640681
MATHR408-12	KP871200	KF778764
MATHR336-11	KP871201	KF778765
MATHR382-12	KP871202	KF778766
MATHR217-11	KP871203	KF778767
MATHR229-11	KP871204	KF778768
MATHR340-11	KP871205	KJ495744
MATHR362-11	KP871206	KJ939416
MATHR236-11	KP871207	KJ939417
MATHR271-11	KP871208	KJ939418
MATHR393-12	KP871209	KM528472
MAMTJ1057-12	KP871210	KM528653
MATHR321-11	KP871211	KM528816
MATHR221-11	KP871212	KM528885
MATHR348-11	KP871213	KM529138
MAMTF1456-12	KP871214	KM529304
MAMTN1010-13	KP871215	KM529437
MATHR441-12	KP871216	KM529815
MATHR296-11	KP871217	KM530221
MATHR322-11	KP871218	KM530230
MATHR424-12	KP871219	KM530308
MATHR329-11	KP871220	KM530378
MATHR472-12	KP871221	KM530895
MATHR314-11	KP871222	KM531448
MATHR127-10	KP871223	KM532338
MATHR120-10	KP871224	KM532686
MATHR375-11	KP871225	KM532759
MATHR457-12	KP871226	KM532873
MATHR123-10	KP871227	KM533084
MATHR264-11	KP871228	KM533423
MATHR328-11	KP871229	KM533487
MATHR381-12	KP871230	KM534129
MAMTF1461-12	KP871231	KM534971
MATHR198-11	KP871232	KM534996
MATHR385-12	KP871233	KM535219
MATHR251-11	KP871234	KM535302
MATHR118-10	KP871235	KM535367
MATHR350-11	KP871236	KM535388
MATHR205-11	KP871237	KM535431
MATHR293-11	KP871238	KM535628
MAMTI1556-12	KP871239	KM535733
MATHR339-11	KP871240	KM536049
MATHR213-11	KP871241	KM536578
MAMTF1457-12	KP871242	KM536980
MAMTI1551-12	KP871243	KM537558
MATHR055-10	KP871244	KM537623
MATHR231-11	KP871245	KM537742
MATHR462-12	KP871246	KR140707
MATHR452-12	KP871247	KR141306
MAMTJ1056-12	KP871248	KR142013
MATHR364-11	KP871249	KR142113
MATHR197-11	KP871250	KR142155
MAMTE852-12	KP871251	KR142205
MAMTN1007-13	KP871252	KR142538
MATHR088-10	KP871253	KR145010
MATHR053-10	KP871254	KR145118
MATHR313-11	KP871255	KR145241
MATHR391-12	KP871256	KR145535
MATHR467-12	KP871257	KR145988
MATHR353-11	KP871258	KR148030
MATHR206-11	KP871259	KR148648
MATHR468-12	KP871260	KR378400
MAMTN1013-13	KP871261	KR919227
MATHR212-11	KP871262	KR919312
MATHR349-11	KP871263	NGNAC3209-13
MATHR367-11	KP871264	NGNAG1455-13
MATHR196-11	KP871265	NGNAN3855-14
MATHR086-10	KP871266	NGNAN3922-14
MATHR374-11	KP871267	NGNAR1045-14
MATHR433-12	KP871268	NGNAT572-14
MATHR219-11	KP871269	NGNAW257-14
MATHR444-12	KP871270	AB277228
MATHR331-11	KP871271	AB277229
MATHR461-12	KP871272	AB277230
MATHR298-11	KP871273	AB277231
MATHR090-10	KP871274	AB587604
MATHR289-11	KP871275	AF378689
MATHR234-11	KP871276	AF378690
MATHR202-11	KP871277	AM931993
MATHR262-11	KP871278	AM931994
MATHR253-11	KP871279	AM931995
MATHR366-11	KP871280	AM931999
MATHR354-11	KP871281	AM932000
MATHR237-11	KP871282	AM932001
MATHR126-10	KP871283	AM932002
MATHR226-11	KP871284	AM932003
MATHR193-11	KP871285	AM932004
MATHR380-11	KP871286	AM932010
MATHR203-11	KP871287	AM932011
MATHR306-11	KP871288	AM932013
MATHR473-12	KP871289	AM932030
MATHR369-11	KP871290	AM932031
MATHR290-11	KP871291	AM932032
MATHR273-11	KP871292	AM932033
MAMTI1550-12	KP871293	AM932035
MATHR440-12	KP871294	AM932036
MATHR455-12	KP871295	AM932037
MAMTJ1059-12	KP871296	AM932041
MATHR358-11	KP871297	AM932042
MATHR337-11	KP871298	AM932046
MATHR352-11	KP871299	DQ228495
MATHR260-11	KP871300	EF117816
MATHR356-11	KP871301	EF117817
MATHR360-11	KP871302	EF117818
MATHR233-11	KP871303	EF117819
MATHR204-11	KP871304	EF117820
MATHR376-11	KP871305	EF117821
MAMTO608-13	KP871306	EF117822
MATHR252-11	KP871307	EF117823
MAMTN1008-13	KP871308	EF117824
MATHR312-11	KP871309	EF117825
MATHR195-11	KP871310	EF117826
MATHR052-10	KP871311	EF117827
MAMTJ1053-12	KP871312	EF117828
MATHR245-11	KP871313	EF117829
MATHR303-11	KP871314	EF117830
MATHR300-11	KP871315	EF117831
MAMTN1012-13	KP871316	EF117832
MATHR194-11	KP871317	EF117833
MATHR401-12	KP871318	EF117834
MATHR439-12	KP871319	EF213764
MATHR283-11	KP871320	FM956390
MATHR388-12	KP871321	FM956391
MATHR267-11	KP871322	FM956392
MAMTN1009-13	KP871323	FM956393
MATHR107-10	KP871324	FM956394
MATHR241-11	KP871325	FM956395
MATHR305-11	KP871326	FM956396
MATHR310-11	KP871327	FM956397
MATHR332-11	KP871328	FN546132
MATHR128-10	KP871329	FN546133
MATHR316-11	KP871330	FN546134
MATHR392-12	KP871331	FN546135
MATHR238-11	KP871332	FN546136
MATHR261-11	KP871333	FN546137
MATHR258-11	KP871334	FN546138
MATHR266-11	KP871335	FN546139
MATHR471-12	KP871336	FN546140
MATHR456-12	KP871337	FN546141
MATHR387-12	KP871338	FN546142
MATHR272-11	KP871339	FN546143
MATHR208-11	KP871340	FN546144
MATHR285-11	KP871341	FN546145
MATHR036-10	KP871342	FN546146
MATHR326-11	KP871343	FN546147
MATHR377-11	KP871344	GU560186
MATHR459-12	KP871345	HQ377269
MATHR230-11	KP871346	JX438723
MATHR228-11	KP871347	JX438724
MATHR394-12	KP871348	JX438725
MATHR437-12	KP871349	JX438733
MATHR095-10	KP871350	JX438753
MATHR417-12	KP871351	JX438754
MATHR278-11	KP871352	JX438756
MATHR054-10	KP871353	JX438758
MATHR469-12	KP871354	JX438759
MATHR378-11	KP871355	JX438760
MATHR330-11	KP871356	JX438761
MATHR225-11	KP871357	JX438762
MAMTX200-14	KP871358	KF015435
MATHR341-11	KP871359	KF015436
MAMTW356-14	KP871360	KF015437
MATHR211-11	KP871361	KF015438
MATHR414-12	KP871362	KF015439
MATHR003-10	KP871363	KF015440
MATHR294-11	KP871364	KF015441
MATHR020-10	KP871365	KF015442
MATHR464-12	KP871366	KF015443
MATHR302-11	KP871367	KF015444
MAMTO609-13	KP871368	KF015445
MATHR243-11	KP871369	KF015446
MATHR085-10	KP871370	KF015447
MATHR355-11	KP871371	KF015448
MATHR357-11	KP871372	KF015449
MATHR247-11	KP871373	KF015450
MATHR216-11	KP871374	KF015451
MATHR256-11	KP871375	KF015452
MATHR319-11	KP871376	KF015453
MATHR426-12	KP871377	KF015454
MATHR370-11	KP871378	KF015455
MATHR430-12	KP871379	KF015456
MATHR122-10	KP871380	KF015457
MATHR325-11	KP871381	KF015458
MATHR058-10	KP871382	KF015459
MAMTN1014-13	KP871383	KF015460
MATHR235-11	KP871384	KF015461
MATHR450-12	KP871385	KF015462
MATHR386-12	KP871386	KF015463
MATHR215-11	KP871387	KF015464
MATHR425-12	KP871388	KF015465
MATHR050-10	KP871389	KF015466
MATHR420-12	KP871390	KF015467
MATHR223-11	KP871391	KF015468
MATHR270-11	KP871392	KF015469
MATHR359-11	KP871393	KF015470
MAMTN1011-13	KP871394	KF015471
MATHR117-10	KP871395	KF015472
MATHR209-11	KP871396	KF015473
MATHR277-11	KP871397	KF015474
MATHR318-11	KP871398	KF015475
MATHR049-10	KP871399	KF015476
MATHR276-11	KP871400	KF015477
MATHR324-11	KP871401	KF015478
MATHR060-10	KP871402	KF015479
MATHR124-10	KP871403	KF015480
MATHR344-11	KP871404	KF015481
MATHR403-12	KP871405	KF015482
MATHR445-12	KP871406	KF015483
MATHR301-11	KP871407	KF015484
MATHR432-12	KP871408	KF015485
MATHR222-11	KP871409	KF015486
MATHR249-11	KP871410	KF015487
MATHR466-12	KP871411	KF015488
MATHR421-12	KP871412	KF015489
MATHR351-11	KP871413	KF015490
MATHR292-11	KP871414	KF015491
MAMTJ1058-12	KP871415	KF015492
MATHR275-11	KP871416	KF015493
MATHR192-11	KP871417	KF015494
MATHR149-10	KP871418	KF015495
MATHR429-12	KP871419	KF015496
MATHR227-11	KP871420	KF015497
MATHR246-11	KP871421	KF015498
MATHR263-11	KP871422	KF015499
MATHR148-10	KP871423	KF015500
MATHR057-10	KP871424	KF015501
MATHR207-11	KP871425	KF015502
MATHR056-10	KP871426	KF015503
MATHR434-12	KP871427	KF015504
MATHR063-10	KP871428	KF015505
MATHR400-12	KP871429	KF560546
MATHR116-10	KP871430	KF840097
MATHR304-11	KP871431	KJ634672
MATHR338-11	KP871432	KP343051
MATHR119-10	KP871433	KP871301
MATHR087-10	KP871434	KP871432
MATHR470-12	KP871435	AB277238
MATHR121-10	KP871436	AB587605
MATHR423-12	KP871437	AB818018
MATHR345-11	KP871438	AB818019
MATHR279-11	KP871439	AB818020
MATHR239-11	KP871440	AB818021
MATHR248-11	KP871441	AB818022
MATHR334-11	KP871442	AB818023
MATHR281-11	KP871443	AB818024
MATHR347-11	KP871444	AB818025
MATHR191-11	KP871445	AB818026
MATHR201-11	KP871446	AB818027
MATHR463-12	KP871447	AB818028
MATHR265-11	KP871448	AB818029
MATHR454-12	KP871449	AB818030
MATHR240-11	KP871450	AB818031
MATHR416-12	KP871451	AB818032
MATHR232-11	KP871452	AB818033
MATHR125-10	KP871453	AB818034
MATHR412-12	KP871454	AB818035
MATHR059-10	KP871455	AB818036
MATHR250-11	KP871456	AB818037
MATHR026-10	KP871457	AB818038
MATHR443-12	KP871458	AB818039
MATHR317-11	KP871459	AB818040
MATHR458-12	KP871460	AB818041
MATHR390-12	KP871461	AB818042
MATHR295-11	KP871462	AB818043
MATHR287-11	KP871463	AB818044
MATHR280-11	KP871464	AB818045
MATHR291-11	KP871465	AB818046
MATHR399-12	KP871466	AB818047
MATHR438-12	KP871467	AB818048
MATHR363-11	KP871468	AB818049
MATHR214-11	KP871469	AB818050
MATHR442-12	KP871470	AB818051
MATHR199-11	KP871471	AB818052
MATHR323-11	KP871472	AB818053
MATHR327-11	KP871473	AB981095
MATHR254-11	KP871474	AB981096
MAMTI1553-12	KP871475	AB981097
MATHR449-12	KP871476	AB981098
MATHR051-10	KP871477	AB981099
MATHR089-10	KP871478	AB981100
MAMTF1455-12	KP871479	AB981101
MATHR431-12	KP871480	AB981102
MATHR427-12	KP871481	AB981103
MATHR361-11	KP871482	AB981104
MATHR368-11	KP871483	EU100984
MATHR210-11	KP871484	EU100986
MATHR379-11	KP871485	EU100987
MATHR451-12	KP871486	EU100988
MATHR402-12	KP871487	EU100989
MATHR465-12	KP871488	EU100990
MATHR398-12	KP871489	EU100991
MATHR257-11	KP871490	EU101007
MATHR255-11	KP871491	FN546035
MATHR448-12	KP871492	FN546036
MATHR397-12	KP871493	FN546037
MATHR446-12	KP871494	FN546038
MATHR297-11	KP871495	FN546039
MATHR309-11	KP871496	FN546040
MATHR080-10	KP871497	FN546041
MATHR268-11	KP871498	FN546042
MATHR242-11	KP871499	FN546043
MATHR436-12	KP871500	GU570430
MATHR220-11	KP871501	GU570431
MATHR269-11	KP871502	GU570432
MATHR311-11	KP871503	GU570433
		GU570434
		GU570435
		GU570436
		GU570437
		GU570438
		GU570439
		GU570440
		HQ377270
		JF719590
		JN578862
		JX438727
		JX438728
		JX438729
		JX438730
		JX438731
		JX438732
		JX438734
		JX438735
		JX438736
		JX438737
		JX438738
		JX438739
		JX438740
		JX438742
		JX438755
		JX438757
		KF015506
		KF015507
		KF015508
		KF015509
		KF015510
		KF778772
		KF778773
		KJ634673
		KJ634674
		KJ634675
		KM349826
		KM349827
		KM355418
		KM355419
		KM355420
		KM355421
		KM355422
		KM355423
		KM355426
		KM355427
		KM355428
		KM355429
		KM355430
		KM355431
		KM355432
		KM355433
		KM355434
		KM355435
		KM355436
		KM355437
		KM355438
		KM355439
		KM355440
		KM355441
		KM355442
		KM355443
		KM355444
		KM355445
		KM355446
		KM355447
		KM355448
		KM355449
		KM355450
		KM355451
		KM355452
		KM355453
		KM355454
		KM355455
		KM355456
		KM355457
		KM355458
		KM355459
		KM355460
		KM355461
		KM355462
		KM355463
		KM355464
		KM355465
		KM355466
		KM355467
		KM355468
		KM355469
		KM355470
		KM355471
		KM355472
		KM355473
		KM355474
		KM355475
		KM355476
		KM355477
		KM355478
		KM355479
		KM355480
		KM355481
		KM355482
		KM355483
		KM355484
		KM355485
		KM355486
		KM355487
		KM355488
		KM355489
		KM355490
		KM355491
		KM355492
		KM355493
		KM355494
		KM355495
		KM355496
		KM355497
		KM355498
		KM355499
		KM355500
		KM355501
		KM355502
		KM355503
		KM355504
		KM355505
		KM355506
		KM355507
		KM355508
		KM355509
		KM355510
		KM355511
		KM355512
		KM355513
		KM355514
		KM355515
		KM355516
		KM355517
		KM355518
		KM355519
		KM355520
		KM355521
		KM355522
		KM355523
		KM355524
		KM355525
		KM355526
		KM355527
		KM355528
		KM355529
		KM355530
		KM355531
		KM355532
		KM355533
		KM355534
		KM355535
		KM355536
		KM355537
		KM355538
		KM355539
		KM355540
		KM355541
		KM355542
		KM355543
		KM355544
		KM355545
		KM355546
		KM355547
		KM355548
		KM527191
		KM527193
		NC_25241
		HQ540412
		JF719582
		JF719583
		JF719584
		JF719585
		JF719586
		JF719587
		JF719588
